# Supplementary material for: Changing the availability and positioning of more vs. less environmentally sustainable products: A randomised controlled trial in an online experimental supermarket
Source: Appetite. Author manuscript; Available in PMC 2025 Nov 28. (PMC7618412; doi:10.1016/j.appet.2024.107579)
Supplement: Supplementary information [file EMS211093-supplement-Supplementary_information.xlsx]

## Sheet: WOODS_interactio_nmodels
	model	Coefficient	Standard Error	t value	p-value	Upper 95%	Lower 95%
(Intercept)	age.int	20.0382	0.725176	27.6322	3.44865e-122	18.615	21.4614
Availability only	age.int	1.04135	0.789745	1.31859	0.187641	-0.508605	2.59131
Order only	age.int	-1.1511	0.805843	-1.42844	0.153512	-2.73265	0.43045
Availability&Order	age.int	-2.68652	0.818054	-3.28404	0.00106279	-4.29204	-1.08101
Age: 25-34	age.int	1.25635	0.740826	1.69588	0.0902538	-0.197593	2.7103
Age: 35-44	age.int	1.03856	0.785105	1.32283	0.186228	-0.50229	2.57941
Age: 45-54	age.int	1.89218	0.792273	2.3883	0.017132	0.337265	3.4471
Age:55-64	age.int	1.52578	0.80868	1.88675	0.0595157	-0.0613413	3.11289
Age: 65+	age.int	1.61834	0.726996	2.22607	0.0262568	0.191536	3.04514
Gender: Male	age.int	-0.318237	0.232471	-1.36893	0.171363	-0.774486	0.138012
Gender: I identify as another gender	age.int	0.211261	1.87306	0.112789	0.910223	-3.46482	3.88734
Education: 5 or more GCSE's or 1 A-level	age.int	0.193442	0.425474	0.454651	0.64947	-0.641595	1.02848
Education: 2 or more A-levels	age.int	-0.162473	0.401208	-0.404959	0.685604	-0.949884	0.624939
Education: Bachelor's degree	age.int	-0.690615	0.384384	-1.79668	0.0727219	-1.44501	0.063779
Education: Postgraduate degree	age.int	-0.853758	0.426637	-2.00113	0.0456778	-1.69108	-0.0164388
Income: Between £15.5K up to and including £25K	age.int	0.70781	0.375573	1.88461	0.059804	-0.0292907	1.44491
Income: Between £25K and £39K	age.int	0.595808	0.350359	1.70056	0.0893707	-0.0918086	1.28342
Income: £40K or above	age.int	0.669103	0.335573	1.99391	0.0464633	0.0105056	1.3277
Income: Prefer not to say	age.int	0.372389	0.546621	0.681256	0.495884	-0.700411	1.44519
Meacon: medium	age.int	0.764648	0.250367	3.05411	0.00232376	0.273277	1.25602
Meacon: high	age.int	0.283616	0.280411	1.01143	0.312083	-0.26672	0.833953
Device: mobile	age.int	-0.0978544	0.232375	-0.421105	0.673779	-0.553915	0.358206
Availability only:Age_25-34	age.int	-1.7855	1.06376	-1.67847	0.0936021	-3.87324	0.302248
Order only:Age_25-34	age.int	-1.49371	1.04353	-1.4314	0.152664	-3.54175	0.55433
Availability&Order:Age_25-34	age.int	-0.141996	1.06401	-0.133454	0.893864	-2.23022	1.94622
Availability only:Age_35-44	age.int	-1.11591	1.09112	-1.02272	0.306716	-3.25734	1.02553
Order only:Age:_35-44	age.int	0.0695691	1.13866	0.0610972	0.951295	-2.16517	2.30431
Availability&Order:Age_35-44	age.int	-0.328066	1.09178	-0.300487	0.763875	-2.4708	1.81467
Availability only:Age_35-54	age.int	-1.40199	1.09848	-1.2763	0.202178	-3.55788	0.753888
Order only:Age_45-54	age.int	-1.0951	1.07316	-1.02044	0.307793	-3.20129	1.01109
Availability&Order:Age_45-54	age.int	0.251755	1.10442	0.227953	0.819735	-1.91578	2.41929
Availability only:Age_55-64	age.int	-1.1719	1.08231	-1.08278	0.279197	-3.29603	0.95224
Order only:Age_55-64	age.int	-0.625287	1.12953	-0.55358	0.580004	-2.84212	1.59154
Availability&Order:Age_55-64	age.int	1.22566	1.13095	1.08375	0.278766	-0.993936	3.44526
Availability only:Age_65+	age.int	-0.781132	1.02367	-0.76307	0.445622	-2.79019	1.22793
Order only:Age_65+	age.int	0.0237851	1.01426	0.0234508	0.981296	-1.9668	2.01437
Availability&Order:Age_group65+	age.int	1.15275	1.0411	1.10724	0.268486	-0.890521	3.19603
(Intercept)	device.int	20.1318	0.58168	34.6098	2.78121e-168	18.9903	21.2734
Availability only	device.int	0.250021	0.40098	0.623524	0.533096	-0.536931	1.03697
Order only	device.int	-1.47892	0.381862	-3.87292	0.000115221	-2.22835	-0.729489
Availability&Order	device.int	-2.17212	0.391144	-5.55325	3.67825e-08	-2.93977	-1.40448
Age: 25-34	device.int	0.39429	0.389832	1.01143	0.312077	-0.370783	1.15936
Age: 35-44	device.int	0.617919	0.397591	1.55416	0.120494	-0.162381	1.39822
Age: 45-54	device.int	1.2994	0.387856	3.35022	0.000840597	0.53821	2.0606
Age:55-64	device.int	1.37557	0.403298	3.4108	0.000676155	0.58407	2.16707
Age: 65+	device.int	1.72915	0.385284	4.48799	8.10901e-06	0.973007	2.4853
Gender: Male	device.int	-0.316867	0.229902	-1.37827	0.168457	-0.768065	0.13433
Gender: I identify as another gender	device.int	0.593007	1.86577	0.317835	0.750683	-3.0687	4.25471
Education: 5 or more GCSE's or 1 A-level	device.int	0.265837	0.421885	0.630118	0.528775	-0.562141	1.09382
Education: 2 or more A-levels	device.int	-0.0547593	0.398	-0.137586	0.890598	-0.835862	0.726344
Education: Bachelor's degree	device.int	-0.610931	0.382559	-1.59696	0.110622	-1.36173	0.139868
Education: Postgraduate degree	device.int	-0.771393	0.425319	-1.81368	0.0700557	-1.60611	0.0633255
Income: Between £15.5K up to and including £25K	device.int	0.693918	0.371886	1.86594	0.0623701	-0.0359336	1.42377
Income: Between £25K and £39K	device.int	0.55013	0.348544	1.57837	0.114828	-0.133911	1.23417
Income: £40K or above	device.int	0.60724	0.335279	1.81115	0.0704466	-0.0507676	1.26525
Income: Prefer not to say	device.int	0.322545	0.542135	0.594952	0.552023	-0.741433	1.38652
Meacon: medium	device.int	0.75137	0.249553	3.01086	0.00267689	0.261604	1.24114
Meacon: high	device.int	0.329813	0.280888	1.17418	0.24063	-0.22145	0.881075
Device: mobile	device.int	0.347289	0.441025	0.787459	0.431218	-0.518252	1.21283
Availability only:Device_mobile	device.int	-0.626385	0.604829	-1.03564	0.300644	-1.8134	0.560633
Order only:Device_mobile	device.int	-0.58698	0.599052	-0.979847	0.327421	-1.76266	0.588701
Availability&Order:Device_mobile	device.int	-0.36586	0.600276	-0.609487	0.542353	-1.54394	0.812222
(Intercept)	education.int	20.5711	0.724244	28.4036	2.56352e-127	19.1497	21.9925
Availability only	education.int	-0.107809	0.893569	-0.12065	0.903995	-1.86152	1.6459
Order only	education.int	-2.53978	0.874632	-2.90383	0.00377615	-4.25633	-0.823232
Availability&Order	education.int	-2.46965	0.89259	-2.76684	0.00577593	-4.22145	-0.717861
Age: 25-34	education.int	0.385928	0.3894	0.991083	0.32191	-0.378307	1.15016
Age: 35-44	education.int	0.619892	0.397511	1.55944	0.119244	-0.16026	1.40004
Age: 45-54	education.int	1.32264	0.388457	3.40485	0.000691172	0.560254	2.08502
Age:55-64	education.int	1.41213	0.404155	3.49403	0.000498899	0.618938	2.20532
Age: 65+	education.int	1.60633	0.385044	4.17181	3.31363e-05	0.850645	2.36201
Gender: Male	education.int	-0.27895	0.230751	-1.20888	0.227026	-0.731821	0.173921
Gender: I identify as another gender	education.int	0.969339	1.87339	0.517426	0.604985	-2.70736	4.64603
Education: 5 or more GCSE's or 1 A-level	education.int	-0.258033	0.840883	-0.30686	0.75902	-1.90835	1.39228
Education: 2 or more A-levels	education.int	-0.348394	0.725491	-0.480219	0.631188	-1.77224	1.07545
Education: Bachelor's degree	education.int	-0.571446	0.698403	-0.818217	0.413449	-1.94213	0.799237
Education: Postgraduate degree	education.int	-1.48897	0.75747	-1.96572	0.0496373	-2.97558	-0.00236543
Income: Between £15.5K up to and including £25K	education.int	0.671196	0.371322	1.80759	0.0710035	-0.0575578	1.39995
Income: Between £25K and £39K	education.int	0.537491	0.348436	1.54258	0.123283	-0.146348	1.22133
Income: £40K or above	education.int	0.638955	0.33375	1.91447	0.0558757	-0.0160611	1.29397
Income: Prefer not to say	education.int	0.282774	0.540754	0.522926	0.601154	-0.778507	1.34406
Meacon: medium	education.int	0.731031	0.249813	2.92631	0.0035161	0.240748	1.22131
Meacon: high	education.int	0.301284	0.279437	1.07818	0.281242	-0.247139	0.849706
Device: mobile	education.int	-0.0563475	0.230922	-0.244011	0.807278	-0.509554	0.396859
Availability only:Education_5 or more GCSE's or 1 A-level	education.int	-0.0978098	1.17919	-0.0829464	0.933913	-2.41209	2.21647
Order only:Education_5 or more GCSE's or 1 A-level	education.int	1.4449	1.17624	1.22841	0.219614	-0.863577	3.75338
Availability&Order:Education_5 or more GCSE's or 1 A-level	education.int	0.742539	1.20623	0.615587	0.538322	-1.6248	3.10988
Availability only:Education_2 or more A-levels	education.int	-0.317014	1.07722	-0.29429	0.768604	-2.43115	1.79713
Order only:Education_2 or more A-levels	education.int	0.715744	1.06553	0.671728	0.501928	-1.37545	2.80694
Availability&Order:Education_2 or more A-levels	education.int	0.725779	1.07016	0.678194	0.497823	-1.37452	2.82608
Availability only:Education_Bachelor's degree	education.int	0.383623	1.03453	0.37082	0.710859	-1.64673	2.41398
Order only:Education_Bachelor's degree	education.int	0.462272	1.00717	0.458981	0.646358	-1.51439	2.43894
Availability&Order:Education_Bachelor's degree	education.int	-0.943048	1.02494	-0.920097	0.357768	-2.9546	1.0685
Availability only:Education_Postgraduate degree	education.int	0.362589	1.13239	0.320199	0.748891	-1.85983	2.58501
Order only:Education_Postgraduate degree	education.int	1.5714	1.11509	1.40922	0.159115	-0.617064	3.75986
Availability&Order:Education_Postgraduate degree	education.int	1.05803	1.13774	0.929938	0.352652	-1.17489	3.29095
(Intercept)	income.int	20.2843	0.706741	28.7012	2.93238e-129	18.8972	21.6713
Availability only	income.int	-0.109292	0.795548	-0.137379	0.890762	-1.67063	1.45205
Order only	income.int	-1.24154	0.724912	-1.71267	0.087116	-2.66425	0.181171
Availability&Order	income.int	-2.43811	0.738322	-3.30224	0.000996821	-3.88714	-0.989088
Age: 25-34	income.int	0.360686	0.391382	0.921571	0.356999	-0.407438	1.12881
Age: 35-44	income.int	0.610156	0.399143	1.52867	0.126697	-0.173199	1.39351
Age: 45-54	income.int	1.26535	0.389533	3.24838	0.00120347	0.500858	2.02985
Age:55-64	income.int	1.29392	0.40534	3.19217	0.00146089	0.498398	2.08944
Age: 65+	income.int	1.63907	0.386809	4.23741	2.49332e-05	0.879918	2.39821
Gender: Male	income.int	-0.326833	0.232239	-1.40732	0.159678	-0.782623	0.128957
Gender: I identify as another gender	income.int	0.570187	1.87258	0.304493	0.760822	-3.10492	4.2453
Education: 5 or more GCSE's or 1 A-level	income.int	0.250649	0.422692	0.592981	0.553342	-0.578925	1.08022
Education: 2 or more A-levels	income.int	-0.0514105	0.397768	-0.129247	0.897191	-0.832067	0.729247
Education: Bachelor's degree	income.int	-0.639004	0.382918	-1.66877	0.0955088	-1.39052	0.112509
Education: Postgraduate degree	income.int	-0.747	0.425503	-1.75557	0.0795011	-1.58209	0.0880902
Income: Between £15.5K up to and including £25K	income.int	0.129243	0.725062	0.17825	0.858566	-1.29376	1.55225
Income: Between £25K and £39K	income.int	0.709397	0.656167	1.08112	0.279931	-0.578392	1.99719
Income: £40K or above	income.int	0.935626	0.622677	1.50259	0.133296	-0.286437	2.15769
Income: Prefer not to say	income.int	0.82372	1.02576	0.803034	0.422166	-1.18943	2.83687
Meacon: medium	income.int	0.708508	0.250685	2.82629	0.00481307	0.216515	1.2005
Meacon: high	income.int	0.320179	0.280212	1.14263	0.253494	-0.229763	0.870122
Device: mobile	income.int	-0.0842292	0.232201	-0.362743	0.716881	-0.539945	0.371486
Availability only:Income_Between £15.5K up to and including £25K	income.int	1.34072	1.06856	1.2547	0.209913	-0.756431	3.43787
Order only:Income_Between £15.5K up to and including £25K	income.int	-0.154018	1.02504	-0.150256	0.880596	-2.16575	1.85771
Availability&Order:Income_Between £15.5K up to and including £25K	income.int	1.08746	1.03581	1.04986	0.294063	-0.945422	3.12034
Availability only:Income_Between £25K and £39K	income.int	0.211904	0.993746	0.213238	0.83119	-1.73842	2.16222
Order only:Income_Between £25K and £39K	income.int	-0.94507	0.925299	-1.02137	0.307354	-2.76106	0.870917
Availability&Order:Income_Between £25K and £39K	income.int	0.296169	0.955769	0.309876	0.756727	-1.57962	2.17196
Availability only:Income_£40K or above	income.int	-0.447766	0.934242	-0.479282	0.631854	-2.2813	1.38577
Order only:Income_£40K or above	income.int	-0.600939	0.868044	-0.692291	0.488933	-2.30456	1.10268
Availability&Order:Income_£40K or above	income.int	-0.0887458	0.879654	-0.100887	0.919662	-1.81515	1.63766
Availability only:Income_Prefer not to say	income.int	-0.446617	1.5053	-0.296697	0.766766	-3.4009	2.50767
Order only:Income_Prefer not to say	income.int	0.569584	1.56073	0.364946	0.715237	-2.4935	3.63267
Availability&Order:Income_Prefer not to say	income.int	-1.59626	1.43796	-1.11008	0.267258	-4.41839	1.22587
(Intercept)	meat_consumption.int	20.2558	0.624951	32.4118	8.75725e-154	19.0293	21.4823
Availability only	meat_consumption.int	0.199382	0.484757	0.411303	0.680948	-0.751991	1.15075
Order only	meat_consumption.int	-1.73068	0.474504	-3.64735	0.00028002	-2.66194	-0.799433
Availability&Order	meat_consumption.int	-2.45744	0.48548	-5.06189	5.02461e-07	-3.41023	-1.50465
Age: 25-34	meat_consumption.int	0.388771	0.390516	0.995532	0.319743	-0.377647	1.15519
Age: 35-44	meat_consumption.int	0.623047	0.397066	1.56912	0.116967	-0.156227	1.40232
Age: 45-54	meat_consumption.int	1.3111	0.387973	3.37935	0.000757473	0.549671	2.07253
Age:55-64	meat_consumption.int	1.35749	0.404736	3.35402	0.000829381	0.563168	2.15182
Age: 65+	meat_consumption.int	1.6895	0.384614	4.39271	1.25123e-05	0.934664	2.44433
Gender: Male	meat_consumption.int	-0.32268	0.229709	-1.40473	0.160442	-0.773502	0.128142
Gender: I identify as another gender	meat_consumption.int	0.562624	1.8654	0.301611	0.763018	-3.09837	4.22361
Education: 5 or more GCSE's or 1 A-level	meat_consumption.int	0.317676	0.423405	0.750289	0.453275	-0.513289	1.14864
Education: 2 or more A-levels	meat_consumption.int	-0.0257346	0.399288	-0.0644512	0.948625	-0.809368	0.757899
Education: Bachelor's degree	meat_consumption.int	-0.584614	0.383208	-1.52558	0.127463	-1.33669	0.167462
Education: Postgraduate degree	meat_consumption.int	-0.718618	0.426365	-1.68545	0.0922442	-1.55539	0.118155
Income: Between £15.5K up to and including £25K	meat_consumption.int	0.708083	0.372891	1.8989	0.0578941	-0.0237448	1.43991
Income: Between £25K and £39K	meat_consumption.int	0.5623	0.347938	1.61609	0.106421	-0.120555	1.24515
Income: £40K or above	meat_consumption.int	0.614831	0.333889	1.84142	0.0658853	-0.0404522	1.27011
Income: Prefer not to say	meat_consumption.int	0.249267	0.541328	0.460473	0.645287	-0.813131	1.31167
Meacon: medium	meat_consumption.int	0.772069	0.482047	1.60165	0.109581	-0.173985	1.71812
Meacon: high	meat_consumption.int	0.311068	0.544668	0.571115	0.568063	-0.757884	1.38002
Device: mobile	meat_consumption.int	-0.0263457	0.23122	-0.113942	0.909309	-0.480132	0.427441
Availability only:Meacon_medium	meat_consumption.int	-0.784049	0.693042	-1.13132	0.258221	-2.1442	0.576099
Order only:Meacon_medium	meat_consumption.int	0.327156	0.671703	0.487054	0.626338	-0.991114	1.64543
Availability&Order:Meacon_medium	meat_consumption.int	0.215769	0.681191	0.316753	0.751504	-1.12112	1.55266
Availability only:Meacon_high	meat_consumption.int	0.140267	0.756378	0.185446	0.852921	-1.34418	1.62472
Order only:Meacon_high	meat_consumption.int	-0.520885	0.773533	-0.673384	0.500874	-2.039	0.997234
Availability&Order:Meacon_high	meat_consumption.int	0.239565	0.760544	0.314992	0.75284	-1.25306	1.73219
(Intercept)	gender.int	20.246	0.584168	34.6578	1.78283e-168	19.0995	21.3924
Availability only	gender.int	0.0578605	0.415965	0.1391	0.889402	-0.758501	0.874223
Order only	gender.int	-1.6733	0.402487	-4.15739	3.52317e-05	-2.46321	-0.883385
Availability&Order	gender.int	-2.1355	0.410082	-5.20749	2.36753e-07	-2.94031	-1.33068
Age: 25-34	gender.int	0.432581	0.390307	1.10831	0.26802	-0.333424	1.19859
Age: 35-44	gender.int	0.614399	0.397534	1.54552	0.122567	-0.165792	1.39459
Age: 45-54	gender.int	1.27805	0.389005	3.28543	0.00105717	0.514598	2.0415
Age:55-64	gender.int	1.35277	0.40452	3.34413	0.000859131	0.558866	2.14667
Age: 65+	gender.int	1.6703	0.385522	4.33256	1.63785e-05	0.913681	2.42691
Gender: Male	gender.int	-0.174188	0.42706	-0.407877	0.68346	-1.01232	0.663949
Education: 5 or more GCSE's or 1 A-level	gender.int	0.304522	0.42312	0.719707	0.47189	-0.525881	1.13493
Education: 2 or more A-levels	gender.int	-0.0142948	0.398481	-0.0358732	0.971391	-0.796344	0.767754
Education: Bachelor's degree	gender.int	-0.559885	0.383269	-1.46081	0.144412	-1.31208	0.19231
Education: Postgraduate degree	gender.int	-0.728847	0.426569	-1.70863	0.0878611	-1.56602	0.108326
Income: Between £15.5K up to and including £25K	gender.int	0.658325	0.372155	1.76896	0.0772362	-0.072056	1.38871
Income: Between £25K and £39K	gender.int	0.528395	0.350627	1.507	0.132157	-0.159736	1.21653
Income: £40K or above	gender.int	0.604109	0.336442	1.79558	0.0728932	-0.0561843	1.2644
Income: Prefer not to say	gender.int	0.275033	0.541744	0.50768	0.611801	-0.788179	1.33824
Meacon: medium	gender.int	0.70996	0.249876	2.84125	0.00459401	0.21956	1.20036
Meacon: high	gender.int	0.279756	0.279468	1.00103	0.317078	-0.26872	0.828232
Device: mobile	gender.int	-0.0745011	0.23102	-0.322488	0.747157	-0.527894	0.378892
Availability only:Gender_Male	gender.int	-0.149627	0.59918	-0.249719	0.802861	-1.32556	1.02631
Order only:Gender_Male	gender.int	-0.0838011	0.591338	-0.141714	0.887337	-1.24434	1.07674
Availability&Order:Gender_Male	gender.int	-0.375627	0.594348	-0.631998	0.527547	-1.54208	0.790825
